# Supplementary material for: Kinetic Analysis of Irreversible Covalent Enzyme Inhibitors and Its Use in Drug Design
Source: Int J Mol Sci. 2026 Apr 9;27(8):3383. doi: 10.3390/ijms27083383 (PMC13116466; doi:10.3390/ijms27083383)
Supplement: Supplementary file 1 [file ijms-27-03383-s001.zip]

Archive with 1 entries (1 files):
- ijms-4215122-supplementary.pdf
